# Supplementary material for: Combined Salt and Heat Stress Aggravates Oxidative Stress and Photosynthetic Damage, Disrupting Carbon and Nitrogen Metabolism and Yield in Rice
Source: Antioxidants (Basel). 2026 Feb 28;15(3):308. doi: 10.3390/antiox15030308 (PMC13023559; doi:10.3390/antiox15030308)
Supplement: Supplementary file 1 [file antioxidants-15-00308-s001.zip]

Archive with 1 entries (1 files):
- antioxidants-4141228-supplementary.pdf
